# Supplementary material for: Soil microbial C:N ratio is a robust indicator of soil productivity for paddy fields
Source: Sci Rep. 2016 Oct 14;6:35266. doi: 10.1038/srep35266 (PMC5064311; doi:10.1038/srep35266)
Supplement: Supplementary Data [file srep35266-s2.xls]

## Sheet: Sheet1
CRISPR/Cas9 mediated knockout of rb1 and rbl1 leads to rapid and penetrant retinoblastoma development in Xenopus tropicalis
This excel file contains the raw data output for all the targeted deep sequencing discussed within this paper;
All data has been analyzed as described before in "De Leeneer, K., et al., Flexible, scalable, and efficient targeted resequencing on a benchtop sequencer for variant detection in clinical practice. Hum Mutat, 2015. 36(3): p. 379-87." and more recently in "BATCH-GE: Batch analysis of Next-Generation Sequencing data for genome editing assessment. Sci Rep. 2016 Jul 27;6:30330. doi: 10.1038/srep3033…
All data is shown in chronological order of appearance throughout the paper
	Rb1-Cr1 pool 1 is being analyzed ...
	[Genome=xenTro3]
	[Cutsite=rb1_cr1]
				Mutagenesis efficiency for rb1 is 0.0353535353535354 (28 readpairs with indel(s) versus 764 readpairs without indel(s))
	Chromosome	Positions	Type	Length	FlankingSequence	AbsoluteFrequency	RelativeFrequency	NrOfReads
	GL172766	547663_547692	DEL	30	ATTCACCACTGTTTGATCTAATCAGACAAACAAGGGAACGGGAGGGTTTA	2	0.00126262626262626	1584
	GL172766	547663_547697	DEL	35	ATTCACCACTGTTTGATCTAATCAGACAAACAAGGGAACGGGAGGGTTTAGTGGA	2	0.00126262626262626	1584
	GL172766	547667_547695	DEL	29	ACCACTGTTTGATCTAATCAGACAAACAAGGGAACGGGAGGGTTTAGTG	2	0.00126262626262626	1584
	GL172766	547667_547697	DEL	31	ACCACTGTTTGATCTAATCAGACAAACAAGGGAACGGGAGGGTTTAGTGGA	4	0.00252525252525253	1584
	GL172766	547668_547701	DEL	34	CCACTGTTTGATCTAATCAGACAAACAAGGGAACGGGAGGGTTTAGTGGATCAT	2	0.00126262626262626	1584
	GL172766	547672_547688	DEL	17	TGTTTGATCTAATCAGACAAACAAGGGAACGGGAGGG	2	0.00126262626262626	1584
	GL172766	547677_547694	DEL	18	GATCTAATCAGACAAACAAGGGAACGGGAGGGTTTAGT	2	0.00126262626262626	1584
	GL172766	547683_547692	DEL	10	ATCAGACAAACAAGGGAACGGGAGGGTTTA	2	0.00126262626262626	1584
	GL172766	547685_547694	DEL	10	CAGACAAACAAGGGAACGGGAGGGTTTAGT	8	0.00505050505050505	1584
	GL172766	547686_547691	DEL	6	AGACAAACAAGGGAACGGGAGGGTTT	6	0.00378787878787879	1584
	GL172766	547687_547691	DEL	5	GACAAACAAGGGAACGGGAGGGTTT	4	0.00252525252525253	1584
	GL172766	547689_547688	INS	4	CAAACAAGGGAACGGGAGGG	2	0.00126262626262626	1584
	GL172766	547690_547694	DEL	5	AAACAAGGGAACGGGAGGGTTTAGT	8	0.00505050505050505	1584
	GL172766	547691_547691	DEL	1	AACAAGGGAACGGGAGGGTTT	2	0.00126262626262626	1584
	GL172766	547693_547692	INS	1	CAAGGGAACGGGAGGGTTTA	2	0.00126262626262626	1584
	GL172766	547693_547695	DEL	3	CAAGGGAACGGGAGGGTTTAGTG	4	0.00252525252525253	1584
	GL172766	547720_547720	DEL	1	ATCCAGAACTGGTGAGCACAT	2	0.00126262626262626	1584
	Rb1-Cr1 pool 2 is being analyzed ...
	[Genome=xenTro3]
	[Cutsite=rb1_cr1]
				Mutagenesis efficiency for rb1 is 0.0449293966623877 (35 readpairs with indel(s) versus 744 readpairs without indel(s))
	Chromosome	Positions	Type	Length	FlankingSequence	AbsoluteFrequency	RelativeFrequency	NrOfReads
	GL172766	547643_547693	DEL	51	AAACTTTTGCTTAATATAGGATTCACCACTGTTTGATCTAATCAGACAAACAAGGGAACGGGAGGGTTTAG	2	0.00128369704749679	1558
	GL172766	547664_547700	DEL	37	TTCACCACTGTTTGATCTAATCAGACAAACAAGGGAACGGGAGGGTTTAGTGGATCA	2	0.00128369704749679	1558
	GL172766	547667_547692	DEL	26	ACCACTGTTTGATCTAATCAGACAAACAAGGGAACGGGAGGGTTTA	2	0.00128369704749679	1558
	GL172766	547670_547686	DEL	17	ACTGTTTGATCTAATCAGACAAACAAGGGAACGGGAG	2	0.00128369704749679	1558
	GL172766	547670_547692	DEL	23	ACTGTTTGATCTAATCAGACAAACAAGGGAACGGGAGGGTTTA	2	0.00128369704749679	1558
	GL172766	547671_547698	DEL	28	CTGTTTGATCTAATCAGACAAACAAGGGAACGGGAGGGTTTAGTGGAT	2	0.00128369704749679	1558
	GL172766	547676_547701	DEL	26	TGATCTAATCAGACAAACAAGGGAACGGGAGGGTTTAGTGGATCAT	2	0.00128369704749679	1558
	GL172766	547677_547692	DEL	16	GATCTAATCAGACAAACAAGGGAACGGGAGGGTTTA	8	0.00513478818998716	1558
	GL172766	547677_547696	DEL	20	GATCTAATCAGACAAACAAGGGAACGGGAGGGTTTAGTGG	2	0.00128369704749679	1558
	GL172766	547679_547678	INS	4	TCTAATCAGACAAACAAGGG	2	0.00128369704749679	1558
	GL172766	547680_547679	INS	1	CTAATCAGACAAACAAGGGA	2	0.00128369704749679	1558
	GL172766	547681_547692	DEL	12	TAATCAGACAAACAAGGGAACGGGAGGGTTTA	2	0.00128369704749679	1558
	GL172766	547683_547696	DEL	14	ATCAGACAAACAAGGGAACGGGAGGGTTTAGTGG	4	0.00256739409499358	1558
	GL172766	547685_547694	DEL	10	CAGACAAACAAGGGAACGGGAGGGTTTAGT	2	0.00128369704749679	1558
	GL172766	547686_547691	DEL	6	AGACAAACAAGGGAACGGGAGGGTTT	20	0.0128369704749679	1558
	GL172766	547686_547692	DEL	7	AGACAAACAAGGGAACGGGAGGGTTTA	2	0.00128369704749679	1558
	GL172766	547686_547695	DEL	10	AGACAAACAAGGGAACGGGAGGGTTTAGTG	4	0.00256739409499358	1558
	GL172766	547690_547691	DEL	2	AAACAAGGGAACGGGAGGGTTT	2	0.00128369704749679	1558
	GL172766	547691_547696	DEL	6	AACAAGGGAACGGGAGGGTTTAGTGG	2	0.00128369704749679	1558
	GL172766	547692_547692	DEL	1	ACAAGGGAACGGGAGGGTTTA	2	0.00128369704749679	1558
	GL172766	547692_547696	DEL	5	ACAAGGGAACGGGAGGGTTTAGTGG	2	0.00128369704749679	1558
	GL172766	547695_547695	DEL	1	AGGGAACGGGAGGGTTTAGTG	2	0.00128369704749679	1558
	GL172766	547697_547700	DEL	4	GGAACGGGAGGGTTTAGTGGATCA	2	0.00128369704749679	1558
	GL172766	547699_547699	DEL	1	AACGGGAGGGTTTAGTGGATC	2	0.00128369704749679	1558
	GL172766	547707_547707	DEL	1	GGTTTAGTGGATCATCCAGAA	2	0.00128369704749679	1558
	rbl1-CR1 is being analyzed ...
	[Genome=xenTro3]
	[Cutsite=rbl1_cr1]
				Mutagenesis efficiency for rbl1 is 0.2586 (15 readpairs with indel(s) versus 43 readpairs without indel(s))
	Chromosome	Positions	Type	Length	FlankingSequence (+ strand)	AbsoluteFrequency	RelativeFrequency	NrOfReads
	GL172674	3182395_3182394	INS	1	GGGAGATATT[]TCAAAACCCT	2	0.0172	116
	GL172674	3182398_3182403	DEL	6	AGATATTTCA[AAACCC]TCACGAGGAG	2	0.0172	116
	GL172674	3182398_3182405	DEL	8	AGATATTTCA[AAACCCTC]ACGAGGAGCC	2	0.0172	116
	GL172674	3182399_3182405	DEL	7	GATATTTCAA[AACCCTC]ACGAGGAGCC	2	0.0172	116
	GL172674	3182400_3182405	DEL	6	ATATTTCAAA[ACCCTC]ACGAGGAGCC	2	0.0172	116
	GL172674	3182401_3182405	DEL	5	TATTTCAAAA[CCCTC]ACGAGGAGCC	2	0.0172	116
	GL172674	3182402_3182406	DEL	5	ATTTCAAAAC[CCTCA]CGAGGAGCCG	2	0.0172	116
	GL172674	3182402_3182413	DEL	12	ATTTCAAAAC[CCTCACGAGGAG]CCGCCGAGAT	6	0.0517	116
	GL172674	3182403_3182406	DEL	4	TTTCAAAACC[CTCA]CGAGGAGCCG	6	0.0517	116
	GL172674	3182403_3182407	DEL	5	TTTCAAAACC[CTCAC]GAGGAGCCGC	2	0.0172	116
	GL172674	3182403_3182408	DEL	6	TTTCAAAACC[CTCACG]AGGAGCCGCC	2	0.0172	116
	GL172674	3182405_3182406	DEL	2	TCAAAACCCT[CA]CGAGGAGCCG	2	0.0172	116
	rb1-CR1 + rbl1-CR1 is being analyzed …
	[Genome=xenTro3]
	[Cutsite=rb1_cr1]
				Mutagenesis efficiency for rb1 is 0.260908281389136 (293 readpairs with indel(s) versus 830 readpairs without indel(s))
	Chromosome	Positions	Type	Length	AbsoluteFrequency	RelativeFrequency	NrOfReads
	GL172766	547663_547697	DEL	35	14	0.006233303650935	2246
	GL172766	547665_547699	DEL	35	2	0.000890471950133571	2246
	GL172766	547667_547692	DEL	26	10	0.00445235975066785	2246
	GL172766	547667_547705	DEL	39	2	0.000890471950133571	2246
	GL172766	547669_547691	DEL	23	2	0.000890471950133571	2246
	GL172766	547669_547692	DEL	24	8	0.00356188780053428	2246
	GL172766	547671_547694	DEL	24	6	0.00267141585040071	2246
	GL172766	547673_547693	DEL	21	2	0.000890471950133571	2246
	GL172766	547674_547691	DEL	18	2	0.000890471950133571	2246
	GL172766	547674_547692	DEL	19	4	0.00178094390026714	2246
	GL172766	547675_547691	DEL	17	170	0.0756901157613535	2246
	GL172766	547677_547692	DEL	16	34	0.0151380231522707	2246
	GL172766	547677_547693	DEL	17	4	0.00178094390026714	2246
	GL172766	547681_547694	DEL	14	6	0.00267141585040071	2246
	GL172766	547682_547687	DEL	6	22	0.00979519145146928	2246
	GL172766	547683_547698	DEL	16	2	0.000890471950133571	2246
	GL172766	547685_547694	DEL	10	14	0.006233303650935	2246
	GL172766	547686_547685	INS	4	10	0.00445235975066785	2246
	GL172766	547686_547687	DEL	2	2	0.000890471950133571	2246
	GL172766	547686_547691	DEL	6	32	0.0142475512021371	2246
	GL172766	547686_547692	DEL	7	6	0.00267141585040071	2246
	GL172766	547687_547695	DEL	9	2	0.000890471950133571	2246
	GL172766	547690_547693	DEL	4	2	0.000890471950133571	2246
	GL172766	547690_547694	DEL	5	4	0.00178094390026714	2246
	GL172766	547690_547698	DEL	9	2	0.000890471950133571	2246
	GL172766	547690_547699	DEL	10	2	0.000890471950133571	2246
	GL172766	547691_547690	INS	2	10	0.00445235975066785	2246
	GL172766	547692_547691	INS	1	2	0.000890471950133571	2246
	GL172766	547692_547693	DEL	2	4	0.00178094390026714	2246
	GL172766	547692_547694	DEL	3	24	0.0106856634016028	2246
	GL172766	547692_547695	DEL	4	8	0.00356188780053428	2246
	GL172766	547692_547696	DEL	5	86	0.0382902938557435	2246
	GL172766	547692_547699	DEL	8	98	0.043633125556545	2246
	GL172766	547693_547699	DEL	7	4	0.00178094390026714	2246
	GL172766	547694_547695	DEL	2	6	0.00267141585040071	2246
	GL172766	547695_547694	INS	3	2	0.000890471950133571	2246
	GL172766	547696_547701	DEL	6	2	0.000890471950133571	2246
	GL172766	547697_547699	DEL	3	6	0.00267141585040071	2246
	GL172766	547697_547701	DEL	5	2	0.000890471950133571	2246
	GL172766	547697_547702	DEL	6	2	0.000890471950133571	2246
	GL172766	547700_547699	INS	1	2	0.000890471950133571	2246
	GL172766	547700_547706	DEL	7	2	0.000890471950133571	2246
	GL172766	547704_547711	DEL	8	2	0.000890471950133571	2246
	GL172766	547708_547709	DEL	2	2	0.000890471950133571	2246
	rb1-CR1+rbl1-CR1 is being analyzed ...
	[Genome=xenTro3]
	[Cutsite=rbl1_cr1]
				CRISPR/CAS Mutagenesis efficiency for rbl1 is 0.276556776556777 (151 readpairs (originally) with indel(s) versus 395 readpairs without indel(s))
	Chr	Positions	Type	Length	AbsoluteFrequencyInNoConflictFragments	NoConflictNrOfFragments	TotalNrOfFragments	TotalNrOfReads	RelativeFrequencyInNoConflictFragments	RelativeFrequencyInTotalNrOfFragments
	GL172674	3182382_3182410	DEL	29	2	481	481	662	0.00415800415800416	0.00415800415800416
	GL172674	3182389_3182407	DEL	19	1	481	481	662	0.00207900207900208	0.00207900207900208
	GL172674	3182389_3182418	DEL	30	1	481	481	662	0.00207900207900208	0.00207900207900208
	GL172674	3182391_3182423	DEL	33	1	481	481	662	0.00207900207900208	0.00207900207900208
	GL172674	3182393_3182392	INS	1	1	481	481	662	0.00207900207900208	0.00207900207900208
	GL172674	3182394_3182406	DEL	13	1	481	481	662	0.00207900207900208	0.00207900207900208
	GL172674	3182395_3182403	DEL	9	1	481	481	662	0.00207900207900208	0.00207900207900208
	GL172674	3182395_3182405	DEL	11	1	481	481	662	0.00207900207900208	0.00207900207900208
	GL172674	3182396_3182406	DEL	11	8	481	481	662	0.0166320166320166	0.0166320166320166
	GL172674	3182397_3182437	DEL	41	1	481	481	662	0.00207900207900208	0.00207900207900208
	GL172674	3182400_3182402	DEL	3	1	481	481	662	0.00207900207900208	0.00207900207900208
	GL172674	3182400_3182405	DEL	6	20	481	481	662	0.0415800415800416	0.0415800415800416
	GL172674	3182400_3182408	DEL	9	1	481	481	662	0.00207900207900208	0.00207900207900208
	GL172674	3182400_3182411	DEL	12	1	481	481	662	0.00207900207900208	0.00207900207900208
	GL172674	3182400_3182415	DEL	16	1	481	481	662	0.00207900207900208	0.00207900207900208
	GL172674	3182401_3182400	INS	1	1	481	481	662	0.00207900207900208	0.00207900207900208
	GL172674	3182401_3182405	DEL	5	1	481	481	662	0.00207900207900208	0.00207900207900208
	GL172674	3182401_3182413	DEL	13	6	481	481	662	0.0124740124740125	0.0124740124740125
	GL172674	3182402_3182401	INS	8	1	481	481	662	0.00207900207900208	0.00207900207900208
	GL172674	3182402_3182404	DEL	3	1	481	481	662	0.00207900207900208	0.00207900207900208
	GL172674	3182402_3182405	DEL	4	1	481	481	662	0.00207900207900208	0.00207900207900208
	GL172674	3182402_3182406	DEL	5	4	481	481	662	0.00831600831600832	0.00831600831600832
	GL172674	3182402_3182416	DEL	15	2	481	481	662	0.00415800415800416	0.00415800415800416
	GL172674	3182403_3182402	INS	1	1	481	481	662	0.00207900207900208	0.00207900207900208
	GL172674	3182403_3182402	INS	9	1	481	481	662	0.00207900207900208	0.00207900207900208
	GL172674	3182403_3182406	DEL	4	4	481	481	662	0.00831600831600832	0.00831600831600832
	GL172674	3182403_3182408	DEL	6	1	481	481	662	0.00207900207900208	0.00207900207900208
	GL172674	3182403_3182410	DEL	8	10	481	481	662	0.0207900207900208	0.0207900207900208
	GL172674	3182404_3182403	INS	1	1	481	481	662	0.00207900207900208	0.00207900207900208
	GL172674	3182404_3182403	INS	3	1	481	481	662	0.00207900207900208	0.00207900207900208
	GL172674	3182405_3182404	INS	1	1	481	481	662	0.00207900207900208	0.00207900207900208
	GL172674	3182405_3182404	INS	2	1	481	481	662	0.00207900207900208	0.00207900207900208
	GL172674	3182405_3182404	INS	8	3	481	481	662	0.00623700623700624	0.00623700623700624
	GL172674	3182405_3182405	DEL	1	1	481	481	662	0.00207900207900208	0.00207900207900208
	GL172674	3182405_3182406	DEL	2	7	481	481	662	0.0145530145530146	0.0145530145530146
	GL172674	3182405_3182407	DEL	3	1	481	481	662	0.00207900207900208	0.00207900207900208
	GL172674	3182405_3182409	DEL	5	3	481	481	662	0.00623700623700624	0.00623700623700624
	GL172674	3182406_3182405	INS	3	1	481	481	662	0.00207900207900208	0.00207900207900208
	GL172674	3182406_3182405	INS	4	1	481	481	662	0.00207900207900208	0.00207900207900208
	GL172674	3182406_3182405	INS	6	1	481	481	662	0.00207900207900208	0.00207900207900208
	GL172674	3182406_3182405	INS	9	1	481	481	662	0.00207900207900208	0.00207900207900208
	GL172674	3182406_3182417	DEL	12	1	481	481	662	0.00207900207900208	0.00207900207900208
	GL172674	3182409_3182408	INS	1	1	481	481	662	0.00207900207900208	0.00207900207900208
	GL172674	3182411_3182415	DEL	5	1	481	481	662	0.00207900207900208	0.00207900207900208
	rb1-CR2 + rbl1-CR2 being analyzed ...
	[Genome=xenTro3]
	[Cutsite=rb1_cr2]
				Mutagenesis efficiency for RB1.2 is 0.0879 (27 readpairs with indel(s) versus 280 readpairs without indel(s))
	Chromosome	Positions	Type	Length	FlankingSequence (+ strand)	AbsoluteFrequency	RelativeFrequency	NrOfReads
	GL172766	547724_547745	DEL	22	AGAACTGGTG[AGCACATTGCAGCAGCCGGTAC]AGCACAATCA	4	0.0065	614
	GL172766	547733_547744	DEL	12	GAGCACATTG[CAGCAGCCGGTA]CAGCACAATC	2	0.0033	614
	GL172766	547736_547744	DEL	9	CACATTGCAG[CAGCCGGTA]CAGCACAATC	10	0.0163	614
	GL172766	547736_547757	DEL	22	CACATTGCAG[CAGCCGGTACAGCACAATCATA]CAGCCGCAGA	6	0.0098	614
	GL172766	547738_547762	DEL	25	CATTGCAGCA[GCCGGTACAGCACAATCATACAGCC]GCAGATTTGT	4	0.0065	614
	GL172766	547739_547744	DEL	6	ATTGCAGCAG[CCGGTA]CAGCACAATC	2	0.0033	614
	GL172766	547740_547744	DEL	5	TTGCAGCAGC[CGGTA]CAGCACAATC	2	0.0033	614
	GL172766	547741_547746	DEL	6	TGCAGCAGCC[GGTACA]GCACAATCAT	2	0.0033	614
	GL172766	547742_547741	INS	5	GCAGCAGCCG[]GTACAGCACA	2	0.0033	614
	GL172766	547742_547746	DEL	5	GCAGCAGCCG[GTACA]GCACAATCAT	4	0.0065	614
	GL172766	547744_547748	DEL	5	AGCAGCCGGT[ACAGC]ACAATCATAC	6	0.0098	614
	GL172766	547745_547744	INS	1	GCAGCCGGTA[]CAGCACAATC	4	0.0065	614
	GL172766	547745_547744	INS	3	GCAGCCGGTA[]CAGCACAATC	2	0.0033	614
	GL172766	547745_547747	DEL	3	GCAGCCGGTA[CAG]CACAATCATA	2	0.0033	614
	GL172766	547747_547746	INS	16	AGCCGGTACA[]GCACAATCAT	2	0.0033	614
	GL172766	547749_547749	DEL	1	CCGGTACAGC[A]CAATCATACA	2	0.0033	614
	rb1-CR2 + rbl1-CR2 is being analyzed ...
	[Genome=xenTro3]
	[Cutsite=rbl1_cr2]
				Mutagenesis efficiency for RBL1.2 is 0.1034 (54 readpairs with indel(s) versus 468 readpairs without indel(s))
	Chromosome	Positions	Type	Length	FlankingSequence (+ strand)	AbsoluteFrequency	RelativeFrequency	NrOfReads
	GL172674	3189828_3189856	DEL	29	CGTCAGTTGG[GCAGAATGCCGGAATCCTGCCCCACATCA]GCGCGCAAGC	2	0.0019	1044
	GL172674	3189835_3189856	DEL	22	TGGGCAGAAT[GCCGGAATCCTGCCCCACATCA]GCGCGCAAGC	4	0.0038	1044
	GL172674	3189837_3189859	DEL	23	GGCAGAATGC[CGGAATCCTGCCCCACATCAGCG]CGCAAGCCCA	2	0.0019	1044
	GL172674	3189840_3189868	DEL	29	AGAATGCCGG[AATCCTGCCCCACATCAGCGCGCAAGCCC]AAGAAAACTG	2	0.0019	1044
	GL172674	3189841_3189840	INS	4	GAATGCCGGA[]ATCCTGCCCC	2	0.0019	1044
	GL172674	3189841_3189852	DEL	12	GAATGCCGGA[ATCCTGCCCCAC]ATCAGCGCGC	2	0.0019	1044
	GL172674	3189844_3189854	DEL	11	TGCCGGAATC[CTGCCCCACAT]CAGCGCGCAA	6	0.0057	1044
	GL172674	3189844_3189875	DEL	32	TGCCGGAATC[CTGCCCCACATCAGCGCGCAAGCCCAAGAAAA]CTGGCTCTCT	2	0.0019	1044
	GL172674	3189845_3189844	INS	1	GCCGGAATCC[]TGCCCCACAT	2	0.0019	1044
	GL172674	3189845_3189853	DEL	9	GCCGGAATCC[TGCCCCACA]TCAGCGCGCA	2	0.0019	1044
	GL172674	3189846_3189856	DEL	11	CCGGAATCCT[GCCCCACATCA]GCGCGCAAGC	4	0.0038	1044
	GL172674	3189847_3189846	INS	1	CGGAATCCTG[]CCCCACATCA	2	0.0019	1044
	GL172674	3189847_3189856	DEL	10	CGGAATCCTG[CCCCACATCA]GCGCGCAAGC	2	0.0019	1044
	GL172674	3189847_3189858	DEL	12	CGGAATCCTG[CCCCACATCAGC]GCGCAAGCCC	2	0.0019	1044
	GL172674	3189849_3189859	DEL	11	GAATCCTGCC[CCACATCAGCG]CGCAAGCCCA	2	0.0019	1044
	GL172674	3189850_3189849	INS	2	AATCCTGCCC[]CACATCAGCG	2	0.0019	1044
	GL172674	3189850_3189853	DEL	4	AATCCTGCCC[CACA]TCAGCGCGCA	2	0.0019	1044
	GL172674	3189850_3189854	DEL	5	AATCCTGCCC[CACAT]CAGCGCGCAA	10	0.0096	1044
	GL172674	3189850_3189859	DEL	10	AATCCTGCCC[CACATCAGCG]CGCAAGCCCA	12	0.0115	1044
	GL172674	3189852_3189851	INS	10	TCCTGCCCCA[]CATCAGCGCG	2	0.0019	1044
	GL172674	3189852_3189851	INS	16	TCCTGCCCCA[]CATCAGCGCG	2	0.0019	1044
	GL172674	3189852_3189852	DEL	1	TCCTGCCCCA[C]ATCAGCGCGC	4	0.0038	1044
	GL172674	3189852_3189854	DEL	3	TCCTGCCCCA[CAT]CAGCGCGCAA	6	0.0057	1044
	GL172674	3189852_3189857	DEL	6	TCCTGCCCCA[CATCAG]CGCGCAAGCC	2	0.0019	1044
	GL172674	3189853_3189852	INS	1	CCTGCCCCAC[]ATCAGCGCGC	30	0.0287	1044
	GL172674	3189853_3189862	DEL	10	CCTGCCCCAC[ATCAGCGCGC]AAGCCCAAGA	2	0.0019	1044
	GL172674	3189862_3189861	INS	1	CATCAGCGCG[]CAAGCCCAAG	2	0.0019	1044
	GL172674	3189867_3189866	INS	14	GCGCGCAAGC[]CCAAGAAAAC	2	0.0019	1044
	GL172674	3189872_3189872	DEL	1	CAAGCCCAAG[A]AAACTGGCTC	2	0.0019	1044
	rb1-cr1 + rbl1-cr1 // A298- dissected eye non injected side is being analyzed ...
	[Genome=xenTro3]
	[Cutsite=rb1_cr1]
				Mutagenesis efficiency for rb1 is 0.260908281389136 (293 readpairs with indel(s) versus 830 readpairs without indel(s))
	Chromosome	Positions	Type	Length	AbsoluteFrequency	RelativeFrequency	NrOfReads
	GL172766	547663_547697	DEL	35	14	0.006233303650935	2246
	GL172766	547665_547699	DEL	35	2	0.000890471950133571	2246
	GL172766	547667_547692	DEL	26	10	0.00445235975066785	2246
	GL172766	547667_547705	DEL	39	2	0.000890471950133571	2246
	GL172766	547669_547691	DEL	23	2	0.000890471950133571	2246
	GL172766	547669_547692	DEL	24	8	0.00356188780053428	2246
	GL172766	547671_547694	DEL	24	6	0.00267141585040071	2246
	GL172766	547673_547693	DEL	21	2	0.000890471950133571	2246
	GL172766	547674_547691	DEL	18	2	0.000890471950133571	2246
	GL172766	547674_547692	DEL	19	4	0.00178094390026714	2246
	GL172766	547675_547691	DEL	17	170	0.0756901157613535	2246
	GL172766	547677_547692	DEL	16	34	0.0151380231522707	2246
	GL172766	547677_547693	DEL	17	4	0.00178094390026714	2246
	GL172766	547681_547694	DEL	14	6	0.00267141585040071	2246
	GL172766	547682_547687	DEL	6	22	0.00979519145146928	2246
	GL172766	547683_547698	DEL	16	2	0.000890471950133571	2246
	GL172766	547685_547694	DEL	10	14	0.006233303650935	2246
	GL172766	547686_547685	INS	4	10	0.00445235975066785	2246
	GL172766	547686_547687	DEL	2	2	0.000890471950133571	2246
	GL172766	547686_547691	DEL	6	32	0.0142475512021371	2246
	GL172766	547686_547692	DEL	7	6	0.00267141585040071	2246
	GL172766	547687_547695	DEL	9	2	0.000890471950133571	2246
	GL172766	547690_547693	DEL	4	2	0.000890471950133571	2246
	GL172766	547690_547694	DEL	5	4	0.00178094390026714	2246
	GL172766	547690_547698	DEL	9	2	0.000890471950133571	2246
	GL172766	547690_547699	DEL	10	2	0.000890471950133571	2246
	GL172766	547691_547690	INS	2	10	0.00445235975066785	2246
	GL172766	547692_547691	INS	1	2	0.000890471950133571	2246
	GL172766	547692_547693	DEL	2	4	0.00178094390026714	2246
	GL172766	547692_547694	DEL	3	24	0.0106856634016028	2246
	GL172766	547692_547695	DEL	4	8	0.00356188780053428	2246
	GL172766	547692_547696	DEL	5	86	0.0382902938557435	2246
	GL172766	547692_547699	DEL	8	98	0.043633125556545	2246
	GL172766	547693_547699	DEL	7	4	0.00178094390026714	2246
	GL172766	547694_547695	DEL	2	6	0.00267141585040071	2246
	GL172766	547695_547694	INS	3	2	0.000890471950133571	2246
	GL172766	547696_547701	DEL	6	2	0.000890471950133571	2246
	GL172766	547697_547699	DEL	3	6	0.00267141585040071	2246
	GL172766	547697_547701	DEL	5	2	0.000890471950133571	2246
	GL172766	547697_547702	DEL	6	2	0.000890471950133571	2246
	GL172766	547700_547699	INS	1	2	0.000890471950133571	2246
	GL172766	547700_547706	DEL	7	2	0.000890471950133571	2246
	GL172766	547704_547711	DEL	8	2	0.000890471950133571	2246
	GL172766	547708_547709	DEL	2	2	0.000890471950133571	2246
	rb1-cr1 + rbl1-cr1 // A298- dissected eye non injected side is being analyzed ,,,
	[Genome=xenTro3]
	[Cutsite=rbl1_cr1]
				Mutagenesis efficiency for rbl1 is 0,220338983050847 (78 readpairs with indel(s) versus 276 readpairs without indel(s))
	Chromosome	Positions	Type	Length	AbsoluteFrequency	RelativeFrequency	NrOfReads
	GL172674	3182402_3182406	DEL	5	2	0.00282485875706215	708
	GL172674	3182402_3182413	DEL	12	0	0	708
	GL172674	3182403_3182404	DEL	2	76	0.107344632768362	708
	GL172674	3182404_3182403	INS	2	2	0.00282485875706215	708
	GL172674	3182404_3182404	DEL	1	2	0.00282485875706215	708
	GL172674	3182405_3182404	INS	5	76	0.107344632768362	708
	GL172674	3182406_3182405	INS	3	2	0.00282485875706215	708
	GL172674	3182409_3182408	INS	3	2	0.00282485875706215	708
	rb1-cr1 + rbl1-cr1 // A298- retinoblastoma eye is being analyzed ...
	[Genome=xenTro3]
	[Cutsite=rb1_cr1]
				Mutagenesis efficiency for rb1 is 0.798235942668137 (724 readpairs with indel(s) versus 183 readpairs without indel(s))
	Chromosome	Positions	Type	Length	AbsoluteFrequency	RelativeFrequency	NrOfReads
	GL172766	547634_547693	DEL	60	18	0.00992282249173098	1814
	GL172766	547639_547720	DEL	82	2	0.00110253583241455	1814
	GL172766	547640_547686	DEL	47	2	0.00110253583241455	1814
	GL172766	547640_547690	DEL	51	2	0.00110253583241455	1814
	GL172766	547640_547698	DEL	59	10	0.00551267916207277	1814
	GL172766	547640_547721	DEL	82	142	0.0782800441014333	1814
	GL172766	547642_547670	DEL	29	372	0.205071664829107	1814
	GL172766	547642_547673	DEL	32	2	0.00110253583241455	1814
	GL172766	547647_547675	DEL	29	2	0.00110253583241455	1814
	GL172766	547648_547676	DEL	29	2	0.00110253583241455	1814
	GL172766	547652_547680	DEL	29	2	0.00110253583241455	1814
	GL172766	547652_547695	DEL	44	2	0.00110253583241455	1814
	GL172766	547657_547738	DEL	82	2	0.00110253583241455	1814
	GL172766	547662_547721	DEL	60	2	0.00110253583241455	1814
	GL172766	547663_547697	DEL	35	8	0.00441014332965821	1814
	GL172766	547664_547699	DEL	36	2	0.00110253583241455	1814
	GL172766	547673_547694	DEL	22	372	0.205071664829107	1814
	GL172766	547676_547694	DEL	19	2	0.00110253583241455	1814
	GL172766	547677_547691	DEL	15	2	0.00110253583241455	1814
	GL172766	547677_547692	DEL	16	10	0.00551267916207277	1814
	GL172766	547677_547693	DEL	17	10	0.00551267916207277	1814
	GL172766	547678_547699	DEL	22	2	0.00110253583241455	1814
	GL172766	547679_547678	INS	1	28	0.0154355016538037	1814
	GL172766	547679_547700	DEL	22	2	0.00110253583241455	1814
	GL172766	547681_547686	DEL	6	2	0.00110253583241455	1814
	GL172766	547682_547691	DEL	10	24	0.0132304299889746	1814
	GL172766	547682_547697	DEL	16	28	0.0154355016538037	1814
	GL172766	547683_547704	DEL	22	2	0.00110253583241455	1814
	GL172766	547686_547691	DEL	6	6	0.00330760749724366	1814
	GL172766	547690_547691	DEL	2	2	0.00110253583241455	1814
	GL172766	547690_547694	DEL	5	424	0.233737596471885	1814
	GL172766	547691_547690	INS	2	4	0.00220507166482911	1814
	GL172766	547691_547690	INS	4	2	0.00110253583241455	1814
	GL172766	547691_547694	DEL	4	2	0.00110253583241455	1814
	GL172766	547691_547696	DEL	6	2	0.00110253583241455	1814
	GL172766	547691_547698	DEL	8	338	0.18632855567806	1814
	GL172766	547691_547700	DEL	10	2	0.00110253583241455	1814
	GL172766	547692_547695	DEL	4	18	0.00992282249173098	1814
	GL172766	547693_547692	INS	1	2	0.00110253583241455	1814
	GL172766	547695_547694	INS	1	4	0.00220507166482911	1814
	GL172766	547695_547699	DEL	5	4	0.00220507166482911	1814
	GL172766	547695_547702	DEL	8	2	0.00110253583241455	1814
	GL172766	547696_547703	DEL	8	4	0.00220507166482911	1814
	GL172766	547696_547707	DEL	12	2	0.00110253583241455	1814
	GL172766	547700_547699	INS	1	2	0.00110253583241455	1814
	GL172766	547704_547708	DEL	5	2	0.00110253583241455	1814
	GL172766	547704_547711	DEL	8	2	0.00110253583241455	1814
	GL172766	547707_547709	DEL	3	2	0.00110253583241455	1814
	GL172766	547707_547714	DEL	8	2	0.00110253583241455	1814
	GL172766	547720_547723	DEL	4	2	0.00110253583241455	1814
	GL172766	547721_547728	DEL	8	2	0.00110253583241455	1814
	GL172766	547722_547729	DEL	8	2	0.00110253583241455	1814
	rb1-cr1 + rbl1-cr1 // A298- retinoblastoma eye is being analyzed ...
	[Genome=xenTro3]
	[Cutsite=rbl1_cr1]
				Mutagenesis efficiency for rbl1 is 0.743034055727554 (240 readpairs with indel(s) versus 83 readpairs without indel(s))
	Chromosome	Positions	Type	Length	AbsoluteFrequency	RelativeFrequency	NrOfReads
	GL172674	3182385_3182409	DEL	25	4	0.00619195046439629	646
	GL172674	3182393_3182392	INS	1	2	0.00309597523219814	646
	GL172674	3182399_3182410	DEL	12	8	0.0123839009287926	646
	GL172674	3182400_3182405	DEL	6	14	0.021671826625387	646
	GL172674	3182400_3182408	DEL	9	2	0.00309597523219814	646
	GL172674	3182401_3182400	INS	1	2	0.00309597523219814	646
	GL172674	3182401_3182400	INS	6	4	0.00619195046439629	646
	GL172674	3182401_3182401	DEL	1	2	0.00309597523219814	646
	GL172674	3182401_3182403	DEL	3	2	0.00309597523219814	646
	GL172674	3182401_3182405	DEL	5	14	0.021671826625387	646
	GL172674	3182401_3182406	DEL	6	2	0.00309597523219814	646
	GL172674	3182402_3182404	DEL	3	2	0.00309597523219814	646
	GL172674	3182402_3182406	DEL	5	28	0.043343653250774	646
	GL172674	3182402_3182413	DEL	12	0	0	646
	GL172674	3182403_3182404	DEL	2	208	0.321981424148607	646
	GL172674	3182404_3182403	INS	1	42	0.065015479876161	646
	GL172674	3182404_3182403	INS	2	2	0.00309597523219814	646
	GL172674	3182404_3182404	DEL	1	2	0.00309597523219814	646
	GL172674	3182404_3182408	DEL	5	2	0.00309597523219814	646
	GL172674	3182404_3182412	DEL	9	2	0.00309597523219814	646
	GL172674	3182405_3182404	INS	2	2	0.00309597523219814	646
	GL172674	3182405_3182404	INS	5	136	0.210526315789474	646
	GL172674	3182405_3182406	DEL	2	4	0.00619195046439629	646
	GL172674	3182405_3182408	DEL	4	2	0.00309597523219814	646
	GL172674	3182405_3182413	DEL	9	2	0.00309597523219814	646
	GL172674	3182406_3182405	INS	3	2	0.00309597523219814	646
	GL172674	3182406_3182406	DEL	1	4	0.00619195046439629	646
	GL172674	3182406_3182414	DEL	9	2	0.00309597523219814	646
	GL172674	3182409_3182408	INS	3	2	0.00309597523219814	646
	GL172674	3182412_3182411	INS	5	2	0.00309597523219814	646
	rb1-cr1 + rbl1-cr1 // A233 - LCM retinoblastoma is being analyzed ...
	[Genome=xenTro3]
	[Cutsite=rb1_cr1]
				Mutagenesis efficiency for rb1 is 0.785478547854785 (238 readpairs with indel(s) versus 65 readpairs without indel(s))
	Chromosome	Positions	Type	Length	AbsoluteFrequency	RelativeFrequency	NrOfReads
	GL172766	547645_547696	DEL	52	134	0.221122112211221	606
	GL172766	547650_547701	DEL	52	2	0.0033003300330033	606
	GL172766	547665_547716	DEL	52	2	0.0033003300330033	606
	GL172766	547686_547692	DEL	7	336	0.554455445544555	606
	GL172766	547688_547694	DEL	7	2	0.0033003300330033	606
	GL172766	547690_547696	DEL	7	2	0.0033003300330033	606
	GL172766	547691_547697	DEL	7	2	0.0033003300330033	606
	GL172766	547692_547698	DEL	7	2	0.0033003300330033	606
	GL172766	547706_547712	DEL	7	2	0.0033003300330033	606
	GL172766	547710_547716	DEL	7	2	0.0033003300330033	606
	rb1-cr1 + rbl1-cr1 // A233 - LCM retinoblastoma is being analyzed ,,,
	[Genome=xenTro3]
	[Cutsite=rbl1_cr1]
				Mutagenesis efficiency for rbl1 is 0,578947368421053 (66 readpairs with indel(s) versus 48 readpairs without indel(s))
	Chromosome	Positions	Type	Length	AbsoluteFrequency	RelativeFrequency	NrOfReads
	GL172674	3182409_3182408	INS	36	132	0.578947368421053	228
	rb1-cr1 + rbl1-cr1 // A233 - LCM normal looking retina adjecent to retinoblastoma is being analyzed ...
	[Genome=xenTro3]
	[Cutsite=rb1_cr1]
				Mutagenesis efficiency for rb1 is 0.155778894472362 (31 readpairs with indel(s) versus 168 readpairs without indel(s))
	Chromosome	Positions	Type	Length	AbsoluteFrequency	RelativeFrequency	NrOfReads
	GL172766	547641_547670	DEL	30	60	0.150753768844221	398
	GL172766	547673_547691	DEL	19	60	0.150753768844221	398
	GL172766	547692_547692	DEL	1	2	0.0050251256281407	398
	rb1-cr1 + rbl1-cr1 // A233 - LCM normal looking retina adjecent to retinoblastoma is being analyzed ,,,
	[Genome=xenTro3]
	[Cutsite=rbl1_cr1]
				Mutagenesis efficiency for rbl1 is 0,5 (5 readpairs with indel(s) versus 5 readpairs without indel(s))
	Chromosome	Positions	Type	Length	AbsoluteFrequency	RelativeFrequency	NrOfReads
	GL172674	3182406_3182405	INS	1	10	0.5	20
	rb1-cr1 + rbl1-cr1 // A233 - LCM eye not injected side is being analyzed ...
	[Genome=xenTro3]
	[Cutsite=rb1_cr1]
				Mutagenesis efficiency for rb1 is 0 (0 readpairs with indel(s) versus 186 readpairs without indel(s))
	rb1-cr1 + rbl1-cr1 // A233 - LCM eye not injected side is being analyzed ,,,
	[Genome=xenTro3]
	[Cutsite=rbl1_cr1]
				Mutagenesis efficiency for rbl1 is 0,05 (1 readpairs with indel(s) versus 19 readpairs without indel(s))
	Chromosome	Positions	Type	Length	AbsoluteFrequency	RelativeFrequency	NrOfReads
	GL172674	3182402_3182416	DEL	15	2	0.05	40
	rb1-cr1 + rbl1-cr1 // A233 - LCM brain tumor is being analyzed ...
	[Genome=xenTro3]
	[Cutsite=rb1_cr1]
				Mutagenesis efficiency for rb1 is 0.864661654135338 (805 readpairs with indel(s) versus 126 readpairs without indel(s))
	Chromosome	Positions	Type	Length	AbsoluteFrequency	RelativeFrequency	NrOfReads
	GL172766	547645_547696	DEL	52	490	0.263157894736842	1862
	GL172766	547646_547697	DEL	52	2	0.00107411385606874	1862
	GL172766	547655_547706	DEL	52	2	0.00107411385606874	1862
	GL172766	547662_547713	DEL	52	2	0.00107411385606874	1862
	GL172766	547663_547697	DEL	35	2	0.00107411385606874	1862
	GL172766	547675_547726	DEL	52	2	0.00107411385606874	1862
	GL172766	547685_547691	DEL	7	2	0.00107411385606874	1862
	GL172766	547686_547692	DEL	7	1102	0.591836734693878	1862
	GL172766	547686_547693	DEL	8	2	0.00107411385606874	1862
	GL172766	547691_547697	DEL	7	6	0.00322234156820623	1862
	GL172766	547695_547701	DEL	7	4	0.00214822771213749	1862
	GL172766	547696_547695	INS	1	2	0.00107411385606874	1862
	GL172766	547696_547702	DEL	7	6	0.00322234156820623	1862
	GL172766	547707_547709	DEL	3	2	0.00107411385606874	1862
	GL172766	547713_547719	DEL	7	2	0.00107411385606874	1862
	GL172766	547720_547726	DEL	7	2	0.00107411385606874	1862
	rb1-cr1 + rbl1-cr1 // A233 - LCM brain tumor is being analyzed ,,,
	[Genome=xenTro3]
	[Cutsite=rbl1_cr1]
				Mutagenesis efficiency for rbl1 is 0,973684210526316 (37 readpairs with indel(s) versus 1 readpairs without indel(s))
	Chromosome	Positions	Type	Length	AbsoluteFrequency	RelativeFrequency	NrOfReads
	GL172674	3182409_3182408	INS	36	74	0.973684210526316	76
	rb1-cr1 + rbl1-cr1 // A239 - LCM retinoblastoma (without RPE cells) is being analyzed ...
	[Genome=xenTro3]
	[Cutsite=rb1_cr1]
				Mutagenesis efficiency for rb1 is 0.967741935483871 (150 readpairs with indel(s) versus 5 readpairs without indel(s))
	Chromosome	Positions	Type	Length	AbsoluteFrequency	RelativeFrequency	NrOfReads
	GL172766	547667_547677	DEL	11	54	0.174193548387097	310
	GL172766	547669_547679	DEL	11	2	0.00645161290322581	310
	GL172766	547691_547691	DEL	1	246	0.793548387096774	310
	rb1-cr1 + rbl1-cr1 // A239 - LCM retinoblastoma (without RPE cells) is being analyzed ,,,
	[Genome=xenTro3]
	[Cutsite=rbl1_cr1]
				Mutagenesis efficiency for rbl1 is 0,87962962962963 (95 readpairs with indel(s) versus 13 readpairs without indel(s))
	Chromosome	Positions	Type	Length	AbsoluteFrequency	RelativeFrequency	NrOfReads
	GL172674	3182400_3182411	DEL	12	2	0.00925925925925926	216
	GL172674	3182404_3182403	INS	1	110	0.509259259259259	216
	GL172674	3182404_3182404	DEL	1	2	0.00925925925925926	216
	GL172674	3182405_3182404	INS	1	2	0.00925925925925926	216
	GL172674	3182405_3182404	INS	7	76	0.351851851851852	216
	GL172674	3182406_3182405	INS	2	2	0.00925925925925926	216
	GL172674	3182407_3182406	INS	1	2	0.00925925925925926	216
	GL172674	3182425_3182424	INS	1	2	0.00925925925925926	216
	rb1-cr1 + rbl1-cr1 // A239 - LCM brain tumor is being analyzed ...
	[Genome=xenTro3]
	[Cutsite=rb1_cr1]
				Mutagenesis efficiency for rb1 is 0.923076923076923 (228 readpairs with indel(s) versus 19 readpairs without indel(s))
	Chromosome	Positions	Type	Length	AbsoluteFrequency	RelativeFrequency	NrOfReads
	GL172766	547645_547696	DEL	52	174	0.352226720647773	494
	GL172766	547648_547699	DEL	52	2	0.00404858299595142	494
	GL172766	547664_547664	DEL	1	2	0.00404858299595142	494
	GL172766	547692_547692	DEL	1	280	0.566801619433198	494
	GL172766	547695_547695	DEL	1	2	0.00404858299595142	494
	rb1-cr1 + rbl1-cr1 // A239 - LCM brain tumor is being analyzed ,,,
	[Genome=xenTro3]
	[Cutsite=rbl1_cr1]
				Mutagenesis efficiency for rbl1 is 0,896363636363636 (493 readpairs with indel(s) versus 57 readpairs without indel(s))
	Chromosome	Positions	Type	Length	AbsoluteFrequency	RelativeFrequency	NrOfReads
	GL172674	3182400_3182405	DEL	6	38	0.0345454545454545	1100
	GL172674	3182402_3182406	DEL	5	948	0.861818181818182	1100
	GL172674	3182405_3182410	DEL	6	2	0.00181818181818182	1100
	GL172674	3182406_3182410	DEL	5	2	0.00181818181818182	1100
	GL172674	3182410_3182414	DEL	5	2	0.00181818181818182	1100
	GL172674	3182411_3182415	DEL	5	2	0.00181818181818182	1100
	GL172674	3182418_3182422	DEL	5	2	0.00181818181818182	1100
	GL172674	3182427_3182431	DEL	5	2	0.00181818181818182	1100
	rb1-cr1 + rbl1-cr1 + syk is being analyzed ...
	[Genome=xenTro3]
	[Cutsite=rb1]
				Mutagenesis efficiency for rb1 is 0.1274 (27 readpairs with indel(s) versus 185 readpairs without indel(s))
	Chromosome	Positions	Type	Length	FlankingSequence (+ strand)	AbsoluteFrequency	RelativeFrequency	NrOfReads
	GL172766	547733_547744	DEL	12	GAGCACATTG[CAGCAGCCGGTA]CAGCACAATC	6	0.0142	424
	GL172766	547736_547744	DEL	9	CACATTGCAG[CAGCCGGTA]CAGCACAATC	10	0.0236	424
	GL172766	547736_547757	DEL	22	CACATTGCAG[CAGCCGGTACAGCACAATCATA]CAGCCGCAGA	8	0.0189	424
	GL172766	547740_547739	INS	15	TTGCAGCAGC[]CGGTACAGCA	2	0.0047	424
	GL172766	547740_547744	DEL	5	TTGCAGCAGC[CGGTA]CAGCACAATC	2	0.0047	424
	GL172766	547742_547744	DEL	3	GCAGCAGCCG[GTA]CAGCACAATC	2	0.0047	424
	GL172766	547743_547742	INS	3	CAGCAGCCGG[]TACAGCACAA	2	0.0047	424
	GL172766	547743_547755	DEL	13	CAGCAGCCGG[TACAGCACAATCA]TACAGCCGCA	2	0.0047	424
	GL172766	547743_547764	DEL	22	CAGCAGCCGG[TACAGCACAATCATACAGCCGC]AGATTTGTAA	4	0.0094	424
	GL172766	547744_547743	INS	3	AGCAGCCGGT[]ACAGCACAAT	2	0.0047	424
	GL172766	547744_547748	DEL	5	AGCAGCCGGT[ACAGC]ACAATCATAC	6	0.0142	424
	GL172766	547745_547744	INS	10	GCAGCCGGTA[]CAGCACAATC	2	0.0047	424
	GL172766	547745_547744	INS	12	GCAGCCGGTA[]CAGCACAATC	2	0.0047	424
	GL172766	547745_547744	INS	4	GCAGCCGGTA[]CAGCACAATC	2	0.0047	424
	GL172766	547745_547747	DEL	3	GCAGCCGGTA[CAG]CACAATCATA	2	0.0047	424
	GL172766	547747_547746	INS	4	AGCCGGTACA[]GCACAATCAT	2	0.0047	424
	GL172766	547753_547752	INS	6	TACAGCACAA[]TCATACAGCC	2	0.0047	424
	GL172766	547760_547759	INS	1	CAATCATACA[]GCCGCAGATT	2	0.0047	424
	rb1-cr1 + rbl1-cr1 + syk is being analyzed ...
	[Genome=xenTro3]
	[Cutsite=rbl1n]
				Mutagenesis efficiency for rbl1n is 0.1042 (30 readpairs with indel(s) versus 258 readpairs without indel(s))
	Chromosome	Positions	Type	Length	FlankingSequence (+ strand)	AbsoluteFrequency	RelativeFrequency	NrOfReads
	GL172674	3189835_3189856	DEL	22	TGGGCAGAAT[GCCGGAATCCTGCCCCACATCA]GCGCGCAAGC	2	0.0035	576
	GL172674	3189835_3189858	DEL	24	TGGGCAGAAT[GCCGGAATCCTGCCCCACATCAGC]GCGCAAGCCC	2	0.0035	576
	GL172674	3189841_3189852	DEL	12	GAATGCCGGA[ATCCTGCCCCAC]ATCAGCGCGC	2	0.0035	576
	GL172674	3189844_3189854	DEL	11	TGCCGGAATC[CTGCCCCACAT]CAGCGCGCAA	2	0.0035	576
	GL172674	3189846_3189855	DEL	10	CCGGAATCCT[GCCCCACATC]AGCGCGCAAG	2	0.0035	576
	GL172674	3189846_3189856	DEL	11	CCGGAATCCT[GCCCCACATCA]GCGCGCAAGC	6	0.0104	576
	GL172674	3189846_3189858	DEL	13	CCGGAATCCT[GCCCCACATCAGC]GCGCAAGCCC	4	0.0069	576
	GL172674	3189846_3189864	DEL	19	CCGGAATCCT[GCCCCACATCAGCGCGCAA]GCCCAAGAAA	2	0.0035	576
	GL172674	3189848_3189865	DEL	18	GGAATCCTGC[CCCACATCAGCGCGCAAG]CCCAAGAAAA	2	0.0035	576
	GL172674	3189850_3189854	DEL	5	AATCCTGCCC[CACAT]CAGCGCGCAA	18	0.0313	576
	GL172674	3189851_3189850	INS	4	ATCCTGCCCC[]ACATCAGCGC	2	0.0035	576
	GL172674	3189851_3189851	DEL	1	ATCCTGCCCC[A]CATCAGCGCG	2	0.0035	576
	GL172674	3189851_3189854	DEL	4	ATCCTGCCCC[ACAT]CAGCGCGCAA	2	0.0035	576
	GL172674	3189852_3189854	DEL	3	TCCTGCCCCA[CAT]CAGCGCGCAA	2	0.0035	576
	GL172674	3189852_3189855	DEL	4	TCCTGCCCCA[CATC]AGCGCGCAAG	2	0.0035	576
	GL172674	3189852_3189857	DEL	6	TCCTGCCCCA[CATCAG]CGCGCAAGCC	2	0.0035	576
	GL172674	3189853_3189852	INS	1	CCTGCCCCAC[]ATCAGCGCGC	6	0.0104	576
	rb1-cr1 + rbl1-cr1 + syk is being analyzed ...
	[Genome=xenTro3]
	[Cutsite=syk]
				Mutagenesis efficiency for syk is 0.0812 (22 readpairs with indel(s) versus 249 readpairs without indel(s))
	Chromosome	Positions	Type	Length	FlankingSequence (+ strand)	AbsoluteFrequency	RelativeFrequency	NrOfReads
	GL172892	956431_956442	DEL	12	ATTTAAACGT[GCACCATGTCCA]GCACCTCCTA	14	0.0258	542
	GL172892	956432_956460	DEL	29	TTTAAACGTG[CACCATGTCCAGCACCTCCTACCCAACAT]CAAATGGTAA	2	0.0037	542
	GL172892	956433_956438	DEL	6	TTAAACGTGC[ACCATG]TCCAGCACCT	2	0.0037	542
	GL172892	956434_956439	DEL	6	TAAACGTGCA[CCATGT]CCAGCACCTC	12	0.0221	542
	GL172892	956435_956434	INS	10	AAACGTGCAC[]CATGTCCAGC	2	0.0037	542
	GL172892	956435_956485	DEL	51	AAACGTGCAC[CATGTCCAGCACCTCCTACCCAACATCAAATGGTAAGTAATGCATGCATAA]CATCAATTTG	2	0.0037	542
	GL172892	956437_956437	DEL	1	ACGTGCACCA[T]GTCCAGCACC	2	0.0037	542
	GL172892	956439_956438	INS	5	GTGCACCATG[]TCCAGCACCT	6	0.0111	542
	GL172892	956440_956439	INS	20	TGCACCATGT[]CCAGCACCTC	2	0.0037	542
	GL172892	956443_956442	INS	13	ACCATGTCCA[]GCACCTCCTA	2	0.0037	542
	GL172892	956447_956449	DEL	3	TGTCCAGCAC[CTC]CTACCCAACA	2	0.0037	542
	GL172892	956463_956462	INS	6	CCCAACATCA[]AATGGTAAGT	2	0.0037	542
